# Supplementary material for: Higher-Order Multiphoton Absorption Upconversion Lasing Based on ZnO/ZnMgO Multiple Quantum Wells
Source: Nanomaterials (Basel). 2022 Sep 4;12(17):3073. doi: 10.3390/nano12173073 (PMC9457886; doi:10.3390/nano12173073)
Supplement: Supplementary file 1 [file nanomaterials-12-03073-s001.zip]

Archive with 1 entries (1 files):
- nanomaterials-1838345-supplementary.pdf
